# Supplementary material for: Body Mass Index Mediates the Relationship between the Frequency of Eating Away from Home and Hypertension in Rural Adults: A Large-Scale Cross-Sectional Study
Source: Nutrients. 2022 Apr 27;14(9):1832. doi: 10.3390/nu14091832 (PMC9104948; doi:10.3390/nu14091832)
Supplement: Supplementary file 1 [file nutrients-14-01832-s001.zip]

Archive with 1 entries (1 files):
- nutrients-1647198-supplementary.pdf
